# Supplementary material for: Influence of the Solvent on the Stability of Aminopurine Tautomers and Properties of the Amino Group
Source: Molecules. 2023 Mar 27;28(7):2993. doi: 10.3390/molecules28072993 (PMC10095612; doi:10.3390/molecules28072993)
Supplement: Supplementary file 1 [file molecules-28-02993-s001.zip]

Archive with 1 entries (1 files):
- aminoPU-molecules-SM-27-03-2023.pdf
